# Supplementary material for: N=N Bond Cleavage by Tantalum Hydride Complexes: Mechanistic Insights and Reactivity
Source: Inorg Chem. 2021 Dec 10;61(1):474–85. doi: 10.1021/acs.inorgchem.1c03152 (PMC8753601; doi:10.1021/acs.inorgchem.1c03152)
Supplement: Supplementary file 2 — ic1c03152_si_002.xyz [file ic1c03152_si_002.xyz]

   58
scf done:  -957.376442
Ta     1.352812     0.316494    -0.294050
Ta    -1.352814    -0.316505    -0.294045
Cl     1.895811     0.396526    -2.589646
Cl    -1.895806    -0.396593    -2.589641
Cl     1.577557     2.610563     0.292690
Cl    -1.577576    -2.610559     0.292750
 C     2.346245    -1.819675     0.296226
 C    -2.346231     1.819679     0.296168
 C     1.914547    -1.182828     1.514556
 C    -1.914538     1.182865     1.514515
 C     2.725451    -0.017464     1.689761
 C    -2.725457     0.017516     1.689756
 C     3.652530     0.060986     0.600558
 C    -3.652536    -0.060959     0.600555
 C     3.432321    -1.062360    -0.241827
 C    -3.432318     1.062361    -0.241862
 C     1.900501    -3.156762    -0.219614
 C    -1.900467     3.156746    -0.219709
 H     0.896896    -3.403560     0.121547
 H    -0.896858     3.403537     0.121447
 H     2.589685    -3.935633     0.129494
 H    -2.589640     3.935637     0.129375
 H     1.892336    -3.178121    -1.311712
 H    -1.892299     3.178074    -1.311808
 C     1.045974    -1.793072     2.576319
 C    -1.045953     1.793132     2.576255
 H     0.566941    -1.024810     3.186467
 H    -0.566931     1.024884     3.186429
 H     1.661614    -2.408184     3.245732
 H    -1.661582     2.408280     3.245647
 H     0.265777    -2.421882     2.151691
 H    -0.265746     2.421914     2.151602
 C     2.713154     0.885524     2.888139
 C    -2.713176    -0.885438     2.888160
 H     3.031371     1.896129     2.628901
 H    -3.031404    -1.896046     2.628948
 H     3.395087     0.494840     3.653279
 H    -3.395107    -0.494725     3.653286
 H     1.718290     0.955185     3.331247
 H    -1.718315    -0.955100     3.331274
 C     4.701273     1.116862     0.414555
 C    -4.701290    -1.116832     0.414601
 H     4.971396     1.224565    -0.638147
 H    -4.971535    -1.224470    -0.638077
 H     5.608662     0.858037     0.973291
 H    -5.608618    -0.858049     0.973459
 H     4.347939     2.087850     0.767185
 H    -4.347909    -2.087839     0.767132
 C     4.243044    -1.438384    -1.444096
 C    -4.243034     1.438358    -1.444145
 H     3.641320    -1.979038    -2.176255
 H    -3.641303     1.978991    -2.176314
 H     5.077509    -2.081842    -1.139770
 H    -5.077498     2.081827    -1.139840
 H     4.649960    -0.558288    -1.944210
 H    -4.649950     0.558252    -1.944240
 H    -0.253051     1.013338    -0.911972
 H     0.253050    -1.013374    -0.911943
   52
scf done:  -810.350391
Ta    -1.360036     0.339504    -0.022149
Ta     1.360064     0.339200     0.022748
Cl     2.173096     2.544028    -0.084170
Cl    -2.172834     2.544214     0.087445
Cl     1.883349    -0.359607     2.231968
Cl    -1.883467    -0.355682    -2.232575
Si     5.040200    -0.772303     0.034204
Si    -5.040213    -0.772232    -0.035350
 C     3.353937    -0.845402    -0.825118
 C    -2.304743    -1.792588     0.573082
 H    -2.340144    -2.563666    -0.185007
 C     2.304710    -1.791949    -0.575792
 C    -1.571534    -0.422817     2.255903
 C    -2.877213    -0.014784     1.878541
 H    -3.397345     0.842331     2.284570
 C     1.571451    -0.419549    -2.256456
 H     0.940376     0.033880    -3.008308
 C    -1.211196    -1.547492     1.447475
 H    -0.305873    -2.126878     1.542428
 C     2.877198    -0.012244    -1.878634
 H     3.397358     0.845480    -2.283322
 C     1.211051    -1.545394    -1.449657
 H     0.305750    -2.124667    -1.545529
 C    -3.353918    -0.846307     0.823745
 C     6.336112    -1.011145    -1.310465
 H     6.281615    -0.212058    -2.057585
 H     7.345428    -0.998058    -0.884829
 C    -6.336044    -1.015173     1.308689
 H    -6.282004    -0.218325     2.058217
 H    -7.345340    -1.001371     0.883016
 H    -6.201431    -1.970842     1.825643
 C    -5.267247     0.887689    -0.875892
 H    -4.549350     1.002878    -1.692691
 H    -6.278649     0.978006    -1.287085
 H    -5.104202     1.715637    -0.179864
 C    -5.083332    -2.176191    -1.280808
 H    -4.944660    -3.149928    -0.798725
 H    -4.294540    -2.045102    -2.028090
 C     5.266493     0.885843     0.878474
 H     6.277407     0.974979     1.291164
 H     5.104612     1.715307     0.183990
 H     4.547627     0.999484     1.694618
 H     0.042451     1.112046    -0.999895
 H    -0.042379     1.110778     1.001600
 C     5.083745    -2.178650     1.276888
 H     2.340081    -2.564138     0.181165
 H    -0.940422     0.029405     3.008456
 H     6.201963    -1.965302    -1.830302
 H    -6.043748    -2.200606    -1.806368
 H     4.942178    -3.151318     0.793519
 H     4.296822    -2.047370     2.026108
 H     6.045269    -2.205711     1.800253
   52
scf done:  -878.738358
Ta    -1.332229     0.276201    -0.294621
Ta     1.332144     0.243298     0.321817
Cl    -2.063783     2.518041    -0.272851
Cl     2.063107     2.475004     0.538154
Cl    -1.475572    -0.330362    -2.590121
Cl     1.475987    -0.603790     2.539826
 C    -2.308984    -0.342655     1.811653
 C     2.310832    -0.147441    -1.837317
 C    -1.634854    -1.489132     1.269495
 C     1.635381    -1.344844    -1.421702
 C    -2.340296    -1.911124     0.107658
 C     2.339125    -1.889186    -0.310811
 C    -3.458001    -1.034120    -0.072480
 C     3.457343    -1.037298    -0.036884
 C    -3.447528    -0.082597     0.985484
 C     3.448591     0.022098    -0.986838
 C    -1.980651     0.364533     3.095372
 C     1.983799     0.693293    -3.038199
 H    -0.945417     0.181853     3.383006
 H     0.948398     0.543649    -3.343925
 H    -2.635442     0.004574     3.897895
 H     2.638417     0.420486    -3.874509
 H    -2.121487     1.444034     3.001253
 H     2.125891     1.756386    -2.829235
 C    -2.026573    -3.118283    -0.725724
 C     2.023109    -3.177639     0.389507
 H    -2.206641    -2.932611    -1.786447
 H     2.214589    -3.109266     1.462163
 H    -2.653736    -3.961850    -0.414505
 H     2.640305    -3.986942    -0.017816
 H    -0.982459    -3.415408    -0.606112
 H     0.975333    -3.452850     0.250050
 C    -4.484169    -1.143271    -1.159586
 C     4.482576    -1.262785     1.033077
 H    -4.973782    -0.184370    -1.342791
 H     4.970847    -0.328951     1.319980
 H    -5.256861    -1.870022    -0.881520
 H     5.256385    -1.954135     0.678414
 H    -4.029555    -1.470385    -2.097046
 H     4.027647    -1.690276     1.929029
 C    -4.481078     0.973177     1.232032
 C     4.483000     1.097478    -1.117953
 H    -4.060351     1.814896     1.783781
 H     4.062433     1.994966    -1.573556
 H    -5.309083     0.555150     1.816975
 H     5.309640     0.745176    -1.746471
 H    -4.884167     1.365743     0.296473
 H     4.888083     1.384779    -0.145719
 H     0.237824     1.041413    -0.933320
 H    -0.237695     0.936550     1.038034
 H     0.790705    -1.791570    -1.923175
 H    -0.788870    -1.986828     1.717943
   24
scf done:  -572.760354
 N    -3.342292     1.072529     0.552100
 N    -2.101402     0.951562     0.468878
 C    -1.320833     1.518066    -0.594462
 C    -0.312837     0.709115    -1.133777
 C    -1.423986     2.863070    -0.979646
 C     0.543053     1.222273    -2.106691
 H    -0.222378    -0.315690    -0.787116
 C    -0.539926     3.377318    -1.925415
 H    -2.186788     3.493329    -0.535990
 C     0.434253     2.557904    -2.503147
 H     1.307546     0.585123    -2.541657
 H    -0.615352     4.421041    -2.216465
 H     1.114239     2.962526    -3.246821
 C    -4.155253     1.624924    -0.494276
 C    -4.078471     1.190259    -1.825944
 C    -5.165109     2.512732    -0.103114
 C    -4.991146     1.673507    -2.760740
 H    -3.313459     0.478951    -2.116938
 C    -6.050367     3.019406    -1.052974
 H    -5.234143     2.799892     0.941572
 C    -5.968156     2.599441    -2.383240
 H    -4.936165     1.329720    -3.789599
 H    -6.816585     3.727512    -0.751154
 H    -6.670608     2.979364    -3.119017
   82
scf done: -1530.152627
Ta     0.309207    -0.940410    -0.081239
Ta    -2.080905     0.495056    -0.379832
Cl     1.127760    -0.504243    -2.420352
Cl    -1.620013     1.807662    -2.285107
Cl     0.881343    -0.274804     2.256586
Cl    -3.707181    -0.935675    -1.360377
 C    -0.283047    -3.110254    -0.961332
 C    -1.931949     2.043769     1.538563
 C    -0.926581    -3.036606     0.326743
 C    -2.680558     0.892942     1.952338
 C     0.096868    -3.028341     1.307719
 C    -3.894549     0.880816     1.190960
 C     1.368918    -3.106649     0.652247
 C    -3.888203     2.004934     0.303694
 C     1.131382    -3.212320    -0.742509
 C    -2.682161     2.725369     0.532821
 C    -0.961871    -3.292821    -2.287641
 C    -0.689236     2.610641     2.164395
 H    -1.969769    -2.876291    -2.275950
 H    -0.373959     2.026382     3.026177
 H    -1.026640    -4.359274    -2.537742
 H    -0.889076     3.639040     2.487929
 H    -0.404748    -2.784197    -3.077131
 H     0.141939     2.625297     1.455714
 C    -2.372743    -3.296574     0.638697
 C    -2.425964     0.036386     3.157606
 H    -2.755759    -2.604279     1.391655
 H    -2.876368    -0.952534     3.042853
 H    -2.477242    -4.314246     1.037768
 H    -2.880953     0.499787     4.043095
 H    -3.001212    -3.207182    -0.243715
 H    -1.361160    -0.094953     3.338966
 C    -0.142028    -3.152260     2.780815
 C    -5.041511    -0.061136     1.415147
 H     0.729386    -2.848771     3.360242
 H    -5.702107    -0.099067     0.548768
 H    -0.370284    -4.200077     3.017832
 H    -5.625577     0.269359     2.282802
 H    -0.987330    -2.541656     3.102102
 H    -4.697875    -1.079967     1.607958
 C     2.687120    -3.184868     1.364478
 C    -4.959368     2.364201    -0.683622
 H     3.525677    -3.022472     0.686373
 H    -4.531269     2.875317    -1.548906
 H     2.811464    -4.169109     1.832033
 H    -5.707391     3.023927    -0.228049
 H     2.743787    -2.427696     2.150643
 H    -5.466984     1.469506    -1.050359
 C     2.143659    -3.539644    -1.797054
 C    -2.278889     4.031571    -0.081751
 H     1.954274    -2.984475    -2.716823
 H    -1.199001     4.073738    -0.239523
 H     2.092082    -4.611651    -2.024916
 H    -2.562747     4.856586     0.583854
 H     3.158587    -3.315920    -1.464787
 H    -2.759429     4.186372    -1.048133
 H    -0.296277     0.806061    -0.117121
 H    -1.076837    -0.775570    -1.237542
 N     2.219377     0.508807    -0.062549
 C     3.551356    -0.057387     0.081440
 N     2.024696     1.740426    -0.058861
 C     4.177827     0.076129     1.324691
 C     4.143573    -0.786948    -0.950353
 C     3.099989     2.670437    -0.128560
 C     5.416886    -0.528357     1.530249
 H     3.679813     0.625390     2.114215
 C     5.391229    -1.373782    -0.733751
 H     3.625723    -0.880114    -1.896159
 C     3.090025     3.717486     0.801294
 C     4.042957     2.644566    -1.165518
 C     6.028301    -1.251354     0.503371
 H     5.902195    -0.434493     2.496970
 H     5.863003    -1.930192    -1.538276
 C     4.075083     4.700359     0.737421
 H     2.325357     3.735071     1.571087
 C     4.999034     3.654981    -1.240168
 H     4.001609     1.858708    -1.910127
 H     6.995504    -1.716984     0.666668
 C     5.029151     4.673364    -0.283711
 H     4.087036     5.497876     1.474203
 H     5.723533     3.645306    -2.048857
 H     5.783814     5.451753    -0.342837
   82
scf done: -1530.140612
Ta     0.522124    -0.920622     0.037316
Ta    -2.218509     0.125436    -0.299761
Cl     1.023083    -0.017248    -2.268992
Cl    -2.216118     0.545607    -2.596332
Cl     0.360400    -0.455594     2.508078
Cl    -3.602549    -1.782576    -0.171900
 C     0.295782    -3.080121    -0.918320
 C    -2.119498     2.069655     1.211141
 C    -0.032880    -3.227122     0.481461
 C    -3.062954     1.146443     1.754097
 C     1.176084    -3.076117     1.215787
 C    -4.185488     1.092870     0.860906
 C     2.241500    -2.832994     0.305709
 C    -3.911155     1.934762    -0.253488
 C     1.709816    -2.870224    -1.014256
 C    -2.619215     2.517462    -0.054899
 C    -0.607933    -3.325757    -2.094235
 C    -0.950931     2.664572     1.932029
 H    -1.657419    -3.250811    -1.805706
 H    -0.361841     1.907663     2.446679
 H    -0.428200    -4.325373    -2.509420
 H    -1.332436     3.383623     2.668832
 H    -0.427477    -2.586455    -2.878608
 H    -0.292854     3.196157     1.246942
 C    -1.300431    -3.756515     1.086902
 C    -2.985164     0.486594     3.099539
 H    -1.688074    -3.089685     1.860482
 H    -3.519294    -0.467096     3.102550
 H    -1.100466    -4.732575     1.546785
 H    -3.442219     1.128685     3.863379
 H    -2.078599    -3.885895     0.338797
 H    -1.949712     0.292258     3.379410
 C     1.349496    -3.347408     2.676762
 C    -5.479060     0.385079     1.124420
 H     2.091399    -2.684837     3.125698
 H    -5.945011     0.040558     0.199238
 H     1.687240    -4.384464     2.808192
 H    -6.174779     1.066907     1.628439
 H     0.414983    -3.214101     3.221235
 H    -5.334257    -0.488374     1.761653
 C     3.684424    -2.821027     0.716582
 C    -4.841932     2.214371    -1.395297
 H     4.345494    -2.500091    -0.086720
 H    -4.290021     2.416347    -2.314481
 H     3.980990    -3.833773     1.016956
 H    -5.465117     3.087714    -1.168027
 H     3.855419    -2.163090     1.571339
 H    -5.504727     1.367171    -1.586057
 C     2.489601    -2.913678    -2.291784
 C    -1.938889     3.512881    -0.950390
 H     2.021697    -2.301260    -3.064403
 H    -0.854537     3.378852    -0.934593
 H     2.531080    -3.949348    -2.651729
 H    -2.161830     4.536610    -0.625825
 H     3.514345    -2.565814    -2.153188
 H    -2.267045     3.398826    -1.984477
 H    -0.517554     0.664525    -0.015905
 H    -1.061799    -1.173091    -0.831495
 N     2.238957     0.444703     0.338971
 C     3.662492     0.315221     0.118535
 N     1.734677     1.584073     0.600377
 C     4.489474     0.544003     1.223727
 C     4.197971    -0.063397    -1.112472
 C     2.420234     2.784593     0.302036
 C     5.867636     0.380556     1.092986
 H     4.043682     0.829381     2.170787
 C     5.580698    -0.208513    -1.233693
 H     3.530629    -0.217038    -1.950291
 C     2.461468     3.774952     1.294375
 C     2.897538     3.053359    -0.992177
 C     6.417098     0.005048    -0.135439
 H     6.510727     0.546369     1.952059
 H     6.003486    -0.489537    -2.193913
 C     3.040618     5.009622     1.010211
 H     2.057942     3.552487     2.276795
 C     3.444350     4.303784    -1.269261
 H     2.788656     2.299183    -1.762978
 H     7.491281    -0.117289    -0.236321
 C     3.532334     5.278194    -0.270489
 H     3.096842     5.767677     1.785835
 H     3.801151     4.518699    -2.272255
 H     3.968490     6.247325    -0.493207
   82
scf done: -1530.190775
Ta     1.195217    -0.654833     0.011812
Ta    -2.209043     0.136837    -0.271526
Cl    -0.069926     0.302222    -1.908566
Cl    -2.826290     1.975138    -1.610761
Cl     1.243733    -0.951123     2.439691
Cl    -2.674402    -1.730709    -1.732641
 C     1.284580    -2.477435    -1.695936
 C    -2.617242     0.531557     2.091298
 C     0.901116    -3.146920    -0.491789
 C    -2.857915    -0.859507     1.833309
 C     1.981864    -3.048675     0.422942
 C    -4.002097    -0.960096     0.982068
 C     3.008082    -2.246812    -0.168206
 C    -4.441303     0.360566     0.670035
 C     2.579394    -1.910753    -1.498061
 C    -3.593987     1.281200     1.367074
 C     0.576818    -2.561684    -3.013291
 C    -1.660050     1.073872     3.110624
 H    -0.505160    -2.525916    -2.897838
 H    -1.975939     0.751762     4.110252
 H     0.847284    -3.509483    -3.497115
 H    -1.654369     2.164593     3.096912
 H     0.867782    -1.746102    -3.676455
 H    -0.643066     0.718621     2.942849
 C    -0.320282    -3.994973    -0.296228
 C    -2.190656    -2.008836     2.528025
 H    -0.588902    -4.057965     0.760429
 H    -2.198514    -2.904511     1.904147
 H    -0.127232    -5.015760    -0.649592
 H    -2.730244    -2.241198     3.454813
 H    -1.174773    -3.600141    -0.843985
 H    -1.156134    -1.774706     2.775944
 C     2.099723    -3.797446     1.713243
 C    -4.703128    -2.230455     0.611048
 H     2.818199    -3.328195     2.385199
 H    -5.223001    -2.138668    -0.343219
 H     2.438267    -4.819944     1.500333
 H    -5.438904    -2.476423     1.386634
 H     1.144951    -3.855013     2.238401
 H    -4.003268    -3.062448     0.522733
 C     4.354943    -2.014163     0.454009
 C    -5.630710     0.707374    -0.175822
 H     4.954641    -1.309262    -0.120674
 H    -5.509157     1.684585    -0.644227
 H     4.904257    -2.960735     0.516274
 H    -6.538445     0.724937     0.438937
 H     4.256768    -1.610800     1.465283
 H    -5.774056    -0.025980    -0.972576
 C     3.384432    -1.252274    -2.582245
 C    -3.719939     2.775947     1.402187
 H     2.851064    -0.404534    -3.021417
 H    -2.748157     3.253749     1.258644
 H     3.584693    -1.972023    -3.384315
 H    -4.125081     3.091469     2.370870
 H     4.341106    -0.895369    -2.202850
 H    -4.381337     3.137586     0.615227
 H    -1.010831     1.076971     0.501905
 H    -0.804016    -0.918733     0.336549
 N     2.537629     0.707111     0.054597
 C     3.844148     1.165341     0.347837
 N     1.430333     1.376163     0.637009
 C     4.188649     1.391441     1.687923
 C     4.774106     1.388776    -0.670313
 C     1.065779     2.591352     0.014880
 C     5.481061     1.802870     2.001119
 H     3.433987     1.225536     2.449037
 C     6.067659     1.803575    -0.344134
 H     4.476050     1.253801    -1.703118
 C     0.155089     3.400061     0.715423
 C     1.572162     3.049715    -1.211547
 C     6.426480     2.005118     0.989026
 H     5.754040     1.965539     3.039951
 H     6.789423     1.979812    -1.136501
 C    -0.270360     4.614218     0.183906
 H    -0.190013     3.058731     1.683971
 C     1.151346     4.271974    -1.731944
 H     2.267029     2.427959    -1.763872
 H     7.432293     2.328834     1.239591
 C     0.221824     5.058037    -1.046621
 H    -0.978303     5.224490     0.739154
 H     1.544414     4.607191    -2.688190
 H    -0.106310     6.006751    -1.460561
   82
scf done: -1530.212816
Ta     1.571856    -0.337096     0.466100
Ta    -1.760170    -0.165051    -0.276935
Cl     3.258064     0.838790     1.856529
Cl    -2.733682     1.919104    -0.849653
Cl     1.058410    -1.448710     2.539979
Cl    -1.307607    -1.043000    -2.485496
 C     2.443819    -1.134286    -1.703659
 C    -2.872191    -1.093891     1.670123
 C     1.871707    -2.306917    -1.112316
 C    -2.501643    -2.204806     0.838141
 C     2.643277    -2.644522     0.039795
 C    -3.281344    -2.138379    -0.357723
 C     3.686225    -1.699478     0.171085
 C    -4.090913    -0.968108    -0.298306
 C     3.554047    -0.737786    -0.892242
 C    -3.854905    -0.335660     0.964008
 C     2.148329    -0.608024    -3.077305
 C    -2.494351    -0.906729     3.109667
 H     1.088306    -0.661539    -3.315090
 H    -3.196129    -1.460912     3.746003
 H     2.699349    -1.213868    -3.808148
 H    -2.531233     0.146641     3.393408
 H     2.466928     0.427557    -3.195393
 H    -1.484933    -1.267482     3.302748
 C     0.873298    -3.246857    -1.724606
 C    -1.664513    -3.370883     1.277311
 H    -0.053303    -3.294285    -1.152899
 H    -1.323668    -3.962947     0.426286
 H     1.305408    -4.253540    -1.753209
 H    -2.263564    -4.029760     1.917989
 H     0.615702    -2.952151    -2.739897
 H    -0.790903    -3.045817     1.841432
 C     2.440217    -3.862537     0.887128
 C    -3.338700    -3.187402    -1.424719
 H     2.776185    -3.691619     1.911278
 H    -3.621748    -2.762875    -2.388372
 H     3.004531    -4.708802     0.475070
 H    -4.081405    -3.945591    -1.147509
 H     1.385808    -4.144121     0.926773
 H    -2.376263    -3.683559    -1.557317
 C     4.796385    -1.793495     1.172803
 C    -5.069297    -0.528101    -1.346882
 H     5.395723    -0.884765     1.195593
 H    -5.222238     0.551358    -1.311447
 H     5.447250    -2.637290     0.911455
 H    -6.037064    -1.021585    -1.198513
 H     4.406114    -1.958165     2.179861
 H    -4.709567    -0.778861    -2.347605
 C     4.559119     0.326999    -1.227154
 C    -4.570822     0.854126     1.531207
 H     4.131469     1.085815    -1.883789
 H    -3.873390     1.537331     2.022217
 H     5.418791    -0.120643    -1.740726
 H    -5.304325     0.521200     2.275282
 H     4.915485     0.824724    -0.323619
 H    -5.092959     1.415398     0.756745
 H    -1.207249     0.338132     1.265367
 H    -0.206371    -1.156567     0.206767
 N     0.738464     1.389238     0.634073
 C     0.281063     2.466160     1.405006
 N     0.174747     1.006233    -0.622314
 C    -0.343770     3.585834     0.836920
 C     0.435853     2.380944     2.799344
 C     0.649203     1.853143    -1.698651
 C    -0.799803     4.612202     1.662031
 H    -0.487603     3.641207    -0.233191
 C    -0.018359     3.417999     3.608814
 H     0.902029     1.500121     3.222974
 C    -0.067945     1.971227    -2.895560
 C     1.849441     2.573624    -1.551374
 C    -0.636827     4.539081     3.047175
 H    -1.287276     5.473535     1.214447
 H     0.104075     3.344164     4.685649
 C     0.431791     2.750376    -3.938705
 H    -1.007256     1.455699    -3.015777
 C     2.337870     3.350584    -2.600841
 H     2.396018     2.529015    -0.616663
 H    -0.992412     5.344492     3.683087
 C     1.639545     3.436696    -3.806469
 H    -0.137433     2.820728    -4.861097
 H     3.268398     3.894554    -2.465887
 H     2.022179     4.041546    -4.622997
   82
scf done: -1530.165789
Ta    -1.403267    -0.528774    -0.439162
Ta     1.640668     0.014980     0.267060
Cl    -3.222478     0.341131    -1.904925
Cl     2.455021     2.282796     0.237956
Cl    -0.744800    -1.687254    -2.453886
Cl     1.566052    -0.358181     2.593158
 C    -2.187435    -1.292536     1.752771
 C     2.939487    -1.186541    -1.600892
 C    -1.414633    -2.393200     1.240940
 C     2.554717    -2.161182    -0.635155
 C    -2.131060    -2.950353     0.137078
 C     3.230191    -1.841514     0.584596
 C    -3.298844    -2.183366    -0.070843
 C     3.975203    -0.632976     0.387073
 C    -3.343112    -1.148907     0.927291
 C     3.807852    -0.246147    -0.977631
 C    -1.978678    -0.660444     3.098306
 C     2.665851    -1.264329    -3.071769
 H    -0.932252    -0.423643     3.283531
 H     3.418989    -1.913838    -3.536254
 H    -2.307329    -1.366510     3.871640
 H     2.736177    -0.285610    -3.551706
 H    -2.553341     0.257848     3.214139
 H     1.681076    -1.680146    -3.279987
 C    -0.366685    -3.139485     2.014285
 C     1.891109    -3.463242    -0.971687
 H     0.367502    -3.603829     1.357881
 H     1.687537    -4.053186    -0.077359
 H    -0.851576    -3.943734     2.583265
 H     2.560768    -4.057689    -1.606353
 H     0.159326    -2.499037     2.717463
 H     0.960311    -3.308799    -1.516443
 C    -1.791656    -4.201564    -0.612094
 C     3.355839    -2.749743     1.771595
 H    -1.899330    -4.056829    -1.689954
 H     3.688419    -2.207998     2.656847
 H    -2.468934    -5.009782    -0.309645
 H     4.097658    -3.526488     1.548161
 H    -0.769994    -4.528253    -0.415869
 H     2.415828    -3.241516     2.020782
 C    -4.350980    -2.503808    -1.088493
 C     4.876104     0.025935     1.389704
 H    -5.082108    -1.701283    -1.175841
 H     4.928216     1.101927     1.213939
 H    -4.871680    -3.426155    -0.801532
 H     5.890357    -0.386891     1.331365
 H    -3.905347    -2.653884    -2.075201
 H     4.502577    -0.122616     2.404974
 C    -4.519156    -0.248287     1.175683
 C     4.526773     0.857536    -1.694387
 H    -4.273436     0.547417     1.879924
 H     3.862555     1.405039    -2.368623
 H    -5.345886    -0.830590     1.600125
 H     5.342063     0.435060    -2.294312
 H    -4.864220     0.210772     0.246859
 H     4.948084     1.580049    -0.996446
 H     1.482135     0.993235    -1.819944
 H     1.064948     0.361784    -1.865048
 N    -0.756190     1.288100    -0.684890
 C    -0.588614     2.467180    -1.419624
 N    -0.250710     1.014340     0.631783
 C    -0.243803     3.705797    -0.853626
 C    -0.773751     2.365541    -2.811647
 C    -0.838812     1.892124     1.626980
 C    -0.111010     4.823520    -1.674559
 H    -0.066856     3.790408     0.208053
 C    -0.639994     3.493639    -3.615557
 H    -1.032302     1.403168    -3.236248
 C    -0.084549     2.383039     2.696409
 C    -2.175027     2.301775     1.481676
 C    -0.311558     4.729885    -3.053324
 H     0.156983     5.775958    -1.226409
 H    -0.790320     3.402097    -4.687377
 C    -0.682753     3.210618     3.648167
 H     0.963232     2.136327     2.774436
 C    -2.762697     3.126796     2.437745
 H    -2.745120     1.998050     0.610515
 H    -0.207223     5.608590    -3.682800
 C    -2.024657     3.575291     3.535686
 H    -0.084811     3.579614     4.476371
 H    -3.798140     3.429651     2.311992
 H    -2.483025     4.220520     4.278998
   80
scf done: -1529.047609
Ta    -1.415561    -0.351243    -0.460372
Ta     1.415323    -0.351797     0.460414
Cl    -2.635698     1.580973    -1.324226
Cl     2.636377     1.579618     1.324907
Cl    -1.210565    -1.241693    -2.661319
Cl     1.209435    -1.242504     2.661073
 C    -2.468080    -1.093299     1.657696
 C     2.467861    -1.093563    -1.657559
 C    -1.984929    -2.269488     0.989827
 C     1.983831    -2.269714    -0.990167
 C    -2.743438    -2.411332    -0.217357
 C     2.742172    -2.412524     0.217013
 C    -3.663957    -1.327132    -0.308229
 C     3.663378    -1.328953     0.308373
 C    -3.495563    -0.516367     0.858416
 C     3.495706    -0.517697    -0.858055
 C    -2.183669    -0.675095     3.068101
 C     2.183405    -0.674678    -3.067757
 H    -1.206090    -1.008720     3.407059
 H     2.943719    -1.116349    -3.724854
 H    -2.946169    -1.114111     3.724443
 H     2.234295     0.408547    -3.185247
 H    -2.231129     0.408312     3.185402
 H     1.204382    -1.005164    -3.405620
 C    -1.195070    -3.388837     1.602386
 C     1.193694    -3.388358    -1.603689
 H    -0.569032    -3.889625     0.861944
 H     0.567036    -3.889347    -0.863899
 H    -1.889007    -4.139432     2.003334
 H     1.887463    -4.139016    -2.004793
 H    -0.553620    -3.046746     2.410309
 H     0.552784    -3.045422    -2.411687
 C    -2.698457    -3.603881    -1.125663
 C     2.696480    -3.605362     1.124894
 H    -3.087631    -3.366768    -2.116149
 H     3.083235    -3.368149     2.116309
 H    -3.306874    -4.411479    -0.699815
 H     3.306670    -4.412210     0.700163
 H    -1.681591    -3.977998    -1.253009
 H     1.679723    -3.980565     1.249875
 C    -4.670539    -1.122755    -1.401666
 C     4.670175    -1.125596     1.401779
 H    -4.929108    -0.068349    -1.503128
 H     4.927723    -0.071104     1.505057
 H    -5.584543    -1.690452    -1.189983
 H     5.584664    -1.691975     1.188678
 H    -4.273498    -1.456374    -2.362992
 H     4.273883    -1.461403     2.362645
 C    -4.313624     0.675348     1.263078
 C     4.314486     0.673805    -1.261935
 H    -3.681294     1.483136     1.640364
 H     3.682661     1.482204    -1.638745
 H    -5.012439     0.388800     2.058562
 H     5.013193     0.387360    -2.057551
 H    -4.883519     1.071193     0.423371
 H     4.884577     1.068762    -0.421943
 N     0.262833     0.980835    -0.683213
 C     0.553874     2.133117    -1.495443
 N    -0.262559     0.981070     0.683099
 C     1.182474     3.285446    -1.007188
 C     0.236831     2.040220    -2.857280
 C    -0.552887     2.133508     1.495305
 C     1.495698     4.325140    -1.884803
 H     1.426142     3.368927     0.040090
 C     0.571694     3.076367    -3.726064
 H    -0.277104     1.160691    -3.219439
 C    -0.236215     2.040262     2.857211
 C    -1.180439     3.286410     1.007018
 C     1.202288     4.225671    -3.244859
 H     1.978236     5.215703    -1.492838
 H     0.322309     2.987323    -4.779326
 C    -0.570415     3.076617     3.726008
 H     0.276962     1.160302     3.219406
 C    -1.492977     4.326290     1.884645
 H    -1.423827     3.370165    -0.040300
 H     1.455640     5.036678    -3.921288
 C    -1.199943     4.226481     3.244759
 H    -0.321307     2.987286     4.779311
 H    -1.974695     5.217285     1.492652
 H    -1.452762     5.037653     3.921190
   80
scf done: -1529.017041
Ta    -1.452474    -0.167624    -0.373273
Ta     1.383548    -0.404484     0.402526
Cl    -2.593947     1.817267    -1.213507
Cl     2.664815     1.370342     1.463504
Cl    -1.373211    -1.026978    -2.674697
Cl     1.143788    -1.565534     2.496828
 C    -2.574461    -1.069224     1.660693
 C     2.438829    -1.055476    -1.739728
 C    -2.144484    -2.200746     0.886258
 C     1.917593    -2.250465    -1.130678
 C    -2.935507    -2.212871    -0.311721
 C     2.696138    -2.504660     0.041789
 C    -3.786083    -1.080789    -0.310423
 C     3.633676    -1.446662     0.201061
 C    -3.548730    -0.355349     0.905436
 C     3.487160    -0.560608    -0.915553
 C    -2.237583    -0.787927     3.091567
 C     2.114005    -0.573100    -3.119811
 H    -1.237416    -1.131667     3.346868
 H     2.401718     0.468874    -3.263518
 H    -2.959804    -1.307310     3.734581
 H     1.051578    -0.666696    -3.338537
 H    -2.296739     0.277905     3.315939
 H     2.670554    -1.179457    -3.845679
 C    -1.424953    -3.416452     1.398198
 C     1.045066    -3.274386    -1.794328
 H    -0.763427    -3.842704     0.641425
 H     0.484276    -3.857812    -1.061389
 H    -2.160446    -4.188461     1.660656
 H     1.677194    -3.975838    -2.355449
 H    -0.827538    -3.197719     2.279546
 H     0.335502    -2.820619    -2.481666
 C    -2.958364    -3.344012    -1.293769
 C     2.632121    -3.760270     0.856874
 H    -3.397470    -3.043158    -2.244958
 H     3.075419    -3.622260     1.842988
 H    -3.553515    -4.169354    -0.881506
 H     3.182298    -4.554703     0.336831
 H    -1.954148    -3.720622    -1.497031
 H     1.604331    -4.097189     1.001500
 C    -4.779190    -0.738990    -1.381279
 C     4.651863    -1.342000     1.296804
 H    -5.039208     0.319475    -1.355434
 H     4.243395    -1.708502     2.241449
 H    -5.695989    -1.327168    -1.253928
 H     4.956886    -0.306606     1.450719
 H    -4.367048    -0.952261    -2.370659
 H     5.540882    -1.935182     1.050896
 C    -4.292467     0.853005     1.397238
 C     4.376656     0.602718    -1.240833
 H    -3.618373     1.560653     1.887046
 H     3.839113     1.378928    -1.788880
 H    -5.059305     0.555245     2.122748
 H     5.211784     0.262640    -1.865508
 H    -4.777109     1.380421     0.576035
 H     4.783605     1.056145    -0.336835
 N     0.381823     0.845720    -0.875543
 C     0.666554     1.929636    -1.690086
 N    -0.464597     0.724673     1.096389
 C     1.636302     2.891333    -1.312780
 C    -0.010390     2.109479    -2.925465
 C    -0.438921     1.885644     1.851091
 C     1.919103     3.975260    -2.136569
 H     2.131820     2.784069    -0.359453
 C     0.315650     3.171382    -3.757620
 H    -0.744220     1.378822    -3.229727
 C     0.026101     1.808716     3.187186
 C    -0.904246     3.128390     1.365805
 C     1.272416     4.115193    -3.367542
 H     2.652501     4.709922    -1.817307
 H    -0.190806     3.271998    -4.712887
 C    -0.034737     2.918705     4.017840
 H     0.414526     0.862598     3.541502
 C    -0.930307     4.240996     2.201349
 H    -1.223632     3.201856     0.335957
 H     1.508183     4.953572    -4.016708
 C    -0.508304     4.142775     3.530233
 H     0.304213     2.836014     5.046449
 H    -1.281516     5.191618     1.810221
 H    -0.538612     5.013547     4.178704
   80
scf done: -1529.086474
Ta     1.492465     0.536983     0.116599
Ta    -1.493144    -0.537213     0.116392
Cl     1.399170     1.275555    -2.178124
Cl    -1.399180    -1.276891    -2.177738
Cl     0.900981     1.520474     2.290657
Cl    -0.902894    -1.521835     2.289948
 C     3.614924    -0.899534     0.490471
 C    -3.614243     0.900183     0.489907
 C     3.472624     0.027728     1.564535
 C    -3.473073    -0.027238     1.564016
 C     3.673217     1.347334     1.036578
 C    -3.674701    -1.346612     1.036044
 C     3.849492     1.229398    -0.364093
 C    -3.850368    -1.228552    -0.364725
 C     3.807587    -0.167181    -0.708463
 C    -3.807230     0.167991    -0.709083
 C     3.773289    -2.374875     0.695547
 C    -3.771352     2.375589     0.695477
 H     3.083676    -2.753676     1.450381
 H    -3.621673     2.951042    -0.216726
 H     4.793790    -2.562150     1.055034
 H    -3.080146     2.753732     1.449170
 H     3.622514    -2.950257    -0.216516
 H    -4.791094     2.563438     1.056778
 C     3.356652    -0.374796     3.006013
 C    -3.356892     0.375296     3.005471
 H     3.168315     0.485002     3.647317
 H    -3.170296    -0.484737     3.646972
 H     4.284071    -0.861168     3.332942
 H    -4.283556     0.863369     3.331998
 H     2.531955    -1.077525     3.153237
 H    -2.530999     1.076585     3.152859
 C     3.834509     2.624992     1.807476
 C    -3.836560    -2.624379     1.806657
 H     3.327084     3.459303     1.315678
 H    -3.326884    -3.458168     1.316310
 H     4.900767     2.875575     1.873581
 H    -4.902690    -2.876157     1.870095
 H     3.431462     2.541828     2.815416
 H    -3.436143    -2.540655     2.815600
 C     4.243491     2.350785    -1.279476
 C    -4.245145    -2.349448    -1.280328
 H     4.054890     2.098861    -2.322407
 H    -3.698710    -3.268529    -1.054168
 H     5.313833     2.561261    -1.158601
 H    -4.053476    -2.098662    -2.322976
 H     3.694067     3.268560    -1.055252
 H    -5.316327    -2.557016    -1.161835
 C     4.155436    -0.712996    -2.060727
 C    -4.154520     0.713932    -2.061454
 H     4.004684    -1.791368    -2.109705
 H    -4.004343     1.792401    -2.110081
 H     5.208332    -0.502646    -2.284488
 H    -5.207156     0.503018    -2.285886
 H     3.548593    -0.244907    -2.840220
 H    -3.547005     0.246310    -2.840711
 N    -0.694310     1.139631    -0.077197
 C    -0.970636     2.454601    -0.511707
 N     0.694291    -1.140080    -0.076736
 C    -1.434456     2.635146    -1.827327
 C    -0.788794     3.580141     0.307397
 C     0.971648    -2.454812    -0.511342
 C    -1.750090     3.907027    -2.296303
 H    -1.522961     1.762347    -2.461903
 C    -1.104719     4.852127    -0.173303
 H    -0.429493     3.443833     1.318228
 C     0.791393    -3.580641     0.307688
 C     1.435323    -2.634730    -1.827125
 C    -1.592470     5.024296    -1.469713
 H    -2.112258     4.026510    -3.313688
 H    -0.977216     5.711733     0.478886
 C     1.108724    -4.852217    -0.173235
 H     0.432208    -3.445246     1.318646
 C     1.752316    -3.906181    -2.296326
 H     1.522849    -1.761730    -2.461568
 H    -1.840060     6.016383    -1.835657
 C     1.596283    -5.023719    -1.469787
 H     0.982466    -5.712004     0.478957
 H     2.114375    -4.025127    -3.313813
 H     1.844970    -6.015473    -1.835889
   40
scf done:  -764.544448
 C    -0.346974     0.090178    -2.668435
 C    -0.575139     1.360917    -3.232050
 H    -0.953149     2.153062    -2.593036
 C    -0.320162     1.581952    -4.583310
 C     0.161757     0.548409    -5.392151
 H     0.359599     0.725904    -6.444921
 C     0.382944    -0.716255    -4.838629
 H     0.752792    -1.525227    -5.462501
 C     0.131892    -0.950110    -3.488793
 H     0.295445    -1.927994    -3.046392
Cl    -2.236325     1.071777     1.214127
Cl    -1.132460    -2.528968     0.815007
 N    -0.572436    -0.127880    -1.326544
Ta    -0.496201    -0.300113     0.435273
 C     1.119794     1.322088     1.190589
 C     0.814426     0.625565     2.415640
 C     1.226103    -0.718248     2.267097
 C     1.790609    -0.867143     0.948671
 C     1.787382     0.412975     0.312071
 C     0.902343     2.790151     0.954500
 H     0.864048     3.020961    -0.112558
 H    -0.036582     3.124429     1.401091
 C     0.198293     1.262497     3.624693
 H    -0.659313     1.881858     3.349594
 H    -0.148124     0.515685     4.341784
 C     1.141225    -1.815970     3.284405
 H     0.482491    -1.548240     4.112857
 H     0.756841    -2.737008     2.838654
 H     2.134501    -2.028696     3.697250
 C     2.409064    -2.126856     0.411215
 H     1.841509    -3.006406     0.722736
 H     2.440946    -2.120944    -0.680709
 C     2.424890     0.753482    -1.002367
 H     2.413434    -0.095863    -1.687819
 H     1.903665     1.571344    -1.503153
 H    -0.498820     2.565902    -5.008000
 H     1.718685     3.374720     1.395949
 H     0.930084     1.903356     4.130721
 H     3.437310    -2.235684     0.777093
 H     3.467374     1.054993    -0.846677
   82
scf done: -1530.158757
Ta    -1.540022    -0.458077    -0.436693
Ta     1.823551    -0.187492     0.337681
Cl    -3.281270     1.092363    -1.176845
Cl     2.581500     1.817879     1.410006
Cl    -1.261513    -1.121339    -2.718767
Cl     1.607592    -1.560526     2.326780
 C    -2.185737    -1.628060     1.636536
 C     2.617340    -0.476680    -1.823594
 C    -1.627556    -2.644953     0.796936
 C     2.566746    -1.818688    -1.280983
 C    -2.468295    -2.778636    -0.349461
 C     3.516851    -1.922574    -0.224813
 C    -3.549840    -1.866402    -0.225999
 C     4.147889    -0.659566    -0.055334
 C    -3.370579    -1.141225     1.002058
 C     3.617010     0.228910    -1.057168
 C    -1.801673    -1.329684     3.053793
 C     2.111015    -0.046329    -3.173318
 H    -0.726166    -1.395740     3.204148
 H     2.854226    -0.285317    -3.946570
 H    -2.290354    -2.060868     3.710484
 H     1.931363     1.031356    -3.205979
 H    -2.130714    -0.336317     3.358779
 H     1.177479    -0.545543    -3.428156
 C    -0.552951    -3.635243     1.141088
 C     1.799024    -2.957297    -1.888015
 H     0.334802    -3.509183     0.522307
 H     1.671603    -3.781583    -1.182781
 H    -0.942074    -4.647077     0.981366
 H     2.344660    -3.351353    -2.754883
 H    -0.240019    -3.537633     2.177838
 H     0.814596    -2.637875    -2.228874
 C    -2.303363    -3.827244    -1.406195
 C     3.811324    -3.158274     0.569968
 H    -2.784893    -3.534135    -2.339499
 H     4.132096    -2.910786     1.582770
 H    -2.753645    -4.767491    -1.063804
 H     4.608271    -3.733539     0.083248
 H    -1.248176    -4.012073    -1.617302
 H     2.931199    -3.798314     0.656851
 C    -4.707541    -1.783120    -1.174803
 C     5.228970    -0.339865     0.933808
 H    -5.285679    -0.872735    -1.022995
 H     5.216660     0.719555     1.195083
 H    -5.367112    -2.646557    -1.026828
 H     6.216109    -0.584451     0.522365
 H    -4.362673    -1.787399    -2.211678
 H     5.094706    -0.906822     1.858174
 C    -4.330778    -0.169214     1.624117
 C     4.096594     1.613458    -1.389719
 H    -3.806644     0.667357     2.092513
 H     3.259581     2.293361    -1.577291
 H    -4.917303    -0.679207     2.398032
 H     4.717814     1.586654    -2.293376
 H    -5.013344     0.243846     0.882470
 H     4.683637     2.038527    -0.575564
 H     0.674820     0.628731    -1.057302
 H     0.238678    -1.176893    -0.320293
 N    -0.335444     1.242410    -0.738850
 C    -0.316544     2.565138    -1.268138
 N    -0.251828     0.849820     0.675062
 C     0.322076     3.622825    -0.608263
 C    -0.802121     2.723794    -2.574046
 C    -0.787774     1.698138     1.710940
 C     0.434504     4.854737    -1.254018
 H     0.725838     3.480221     0.384514
 C    -0.667455     3.956344    -3.206932
 H    -1.276923     1.883701    -3.066055
 C    -0.258031     1.531032     2.998166
 C    -1.827716     2.616680     1.504994
 C    -0.057412     5.029111    -2.548837
 H     0.920019     5.678135    -0.738502
 H    -1.048258     4.079996    -4.216444
 C    -0.776362     2.260344     4.066246
 H     0.547553     0.826685     3.154082
 C    -2.327305     3.352073     2.580392
 H    -2.249352     2.751405     0.519494
 H     0.037168     5.990806    -3.044055
 C    -1.811597     3.175754     3.865207
 H    -0.358212     2.114860     5.057783
 H    -3.129194     4.062869     2.404086
 H    -2.208343     3.747703     4.698629
   82
scf done: -1530.164577
Ta    -1.433708    -0.627463    -0.379006
Ta     1.766215    -0.039583     0.283617
Cl    -3.371533     0.841397    -0.688141
Cl     2.429382     2.033468     1.374132
Cl    -1.409143    -1.057240    -2.744136
Cl     1.985043    -1.333361     2.326286
 C    -1.813984    -1.967653     1.654054
 C     2.486298    -0.252373    -1.910849
 C    -1.168288    -2.878439     0.752870
 C     2.574467    -1.615788    -1.436418
 C    -2.016528    -3.053670    -0.376134
 C     3.558034    -1.678915    -0.417429
 C    -3.204831    -2.284894    -0.175890
 C     4.072669    -0.366604    -0.190496
 C    -3.083548    -1.630727     1.096289
 C     3.445417     0.516137    -1.150098
 C    -1.413625    -1.668089     3.067598
 C     1.881326     0.182903    -3.219204
 H    -0.332936    -1.683061     3.193095
 H     2.589402     0.002349    -4.039286
 H    -1.853741    -2.423501     3.731345
 H     1.655221     1.254197    -3.225083
 H    -1.779869    -0.691702     3.388285
 H     0.960261    -0.355379    -3.440325
 C     0.066333    -3.687195     1.024273
 C     1.864776    -2.769337    -2.080241
 H     0.946991    -3.264691     0.543193
 H     1.860504    -3.656626    -1.444447
 H    -0.076056    -4.709552     0.660942
 H     2.369049    -3.037117    -3.017307
 H     0.280359    -3.719327     2.092436
 H     0.833516    -2.509574    -2.321659
 C    -1.780410    -4.026400    -1.491714
 C     4.011186    -2.912068     0.302420
 H    -2.245849    -3.690802    -2.418789
 H     4.186422    -2.710136     1.360296
 H    -2.209407    -5.000258    -1.224074
 H     4.948507    -3.271372    -0.139490
 H    -0.715085    -4.165504    -1.682047
 H     3.276964    -3.717457     0.234975
 C    -4.397702    -2.288712    -1.083920
 C     5.157176    -0.011652     0.782538
 H    -5.021434    -1.409965    -0.919348
 H     5.107215     1.045260     1.049551
 H    -5.003181    -3.186762    -0.910935
 H     6.149707    -0.219746     0.363411
 H    -4.086451    -2.279770    -2.131277
 H     5.046835    -0.584971     1.706747
 C    -4.141033    -0.859661     1.829668
 C     3.857428     1.923236    -1.481886
 H    -3.740278     0.059987     2.263053
 H     2.995209     2.558654    -1.705230
 H    -4.532907    -1.479223     2.645769
 H     4.511549     1.921622    -2.362932
 H    -4.964503    -0.584160     1.172827
 H     4.390222     2.384926    -0.651106
 H     0.401351     0.967700    -1.295165
 H     0.365638    -1.169457    -0.263449
 N    -0.445691     1.328786    -0.820664
 C    -0.679378     2.682287    -1.292372
 N    -0.305711     0.901883     0.592802
 C     0.003826     3.759151    -0.721424
 C    -1.469353     2.836109    -2.431891
 C    -0.833856     1.706163     1.676289
 C    -0.145145     5.024219    -1.289817
 H     0.633285     3.602125     0.146451
 C    -1.595193     4.105915    -2.996486
 H    -1.971324     1.972512    -2.850079
 C    -0.306803     1.447039     2.949718
 C    -1.866367     2.644254     1.540729
 C    -0.943147     5.200195    -2.423266
 H     0.371474     5.870449    -0.847391
 H    -2.210488     4.237854    -3.881207
 C    -0.815095     2.104490     4.067732
 H     0.496154     0.732677     3.063950
 C    -2.350884     3.312732     2.666030
 H    -2.308643     2.843653     0.578225
 H    -1.052320     6.187701    -2.861804
 C    -1.836148     3.046497     3.934300
 H    -0.393462     1.884281     5.043861
 H    -3.147306     4.039946     2.538742
 H    -2.223258     3.566467     4.805426
   82
scf done: -1530.145875
Ta    -1.365318    -0.715910    -0.413110
Ta     1.746697     0.217013     0.204979
Cl    -3.437467    -0.010478    -1.553385
Cl     2.178475     2.578762     0.403936
Cl    -0.672190    -1.588096    -2.542301
Cl     1.743949    -0.283140     2.534969
 C    -1.800662    -1.717740     1.761184
 C     3.060676    -0.548459    -1.776169
 C    -0.861772    -2.619849     1.151761
 C     2.874366    -1.680379    -0.922819
 C    -1.513213    -3.241072     0.042588
 C     3.580366    -1.412455     0.295258
 C    -2.826111    -2.723400    -0.058094
 C     4.151987    -0.100179     0.207667
 C    -3.014711    -1.780168     1.006433
 C     3.863410     0.411781    -1.089052
 C    -1.663203    -1.097592     3.121928
 C     2.673957    -0.483406    -3.223402
 H    -0.656213    -0.728019     3.303170
 H     3.437009    -0.996458    -3.822818
 H    -1.893112    -1.854690     3.882443
 H     2.608228     0.548552    -3.574236
 H    -2.353017    -0.264599     3.258812
 H     1.713607    -0.965961    -3.401003
 C     0.382602    -3.168641     1.790184
 C     2.356798    -3.007360    -1.393693
 H     1.260627    -3.037605     1.164039
 H     2.234707    -3.710312    -0.568836
 H     0.250149    -4.243110     1.966057
 H     3.073632    -3.451619    -2.096086
 H     0.588297    -2.688001     2.743968
 H     1.400405    -2.902486    -1.904626
 C    -0.978253    -4.363885    -0.790767
 C     3.916938    -2.395973     1.377718
 H    -1.075763    -4.148031    -1.857853
 H     3.749302    -1.980145     2.373056
 H    -1.543835    -5.279352    -0.579535
 H     4.977316    -2.662729     1.296442
 H     0.072928    -4.558061    -0.578341
 H     3.338112    -3.316332     1.294416
 C    -3.840411    -3.186240    -1.059395
 C     4.996231     0.558400     1.258285
 H    -4.695905    -2.513672    -1.105547
 H     4.865976     1.642245     1.234466
 H    -4.194790    -4.189395    -0.791153
 H     6.057872     0.331121     1.102828
 H    -3.400984    -3.235459    -2.059182
 H     4.712754     0.212429     2.254415
 C    -4.324012    -1.161249     1.403296
 C     4.376345     1.684068    -1.692721
 H    -4.178180    -0.239865     1.968960
 H     3.592073     2.210670    -2.241511
 H    -4.877696    -1.862757     2.039569
 H     5.190598     1.455041    -2.391116
 H    -4.933667    -0.927697     0.530314
 H     4.754132     2.363892    -0.929673
 H     0.385584     0.935393    -1.350580
 H     1.266806     0.783764    -1.531763
 N    -0.821713     1.222488    -0.808624
 C    -1.170218     2.503771    -1.308850
 N    -0.372300     0.921270     0.560167
 C    -0.890166     3.704685    -0.643529
 C    -1.706077     2.530292    -2.606851
 C    -1.085242     1.647167     1.592674
 C    -1.191136     4.917989    -1.262803
 H    -0.427267     3.694366     0.331600
 C    -1.990844     3.750924    -3.212632
 H    -1.897219     1.595471    -3.118078
 C    -0.405306     2.149804     2.705752
 C    -2.471322     1.851807     1.483096
 C    -1.746204     4.952170    -2.542185
 H    -0.975654     5.843126    -0.735885
 H    -2.409684     3.758985    -4.214817
 C    -1.113467     2.786513     3.725628
 H     0.667493     2.052099     2.767277
 C    -3.169276     2.489866     2.506905
 H    -3.006360     1.539719     0.592553
 H    -1.975883     5.902002    -3.015749
 C    -2.496860     2.949256     3.641157
 H    -0.571291     3.164626     4.587341
 H    -4.240499     2.636882     2.405350
 H    -3.041435     3.446651     4.438018
    2
scf done:    -1.178539
 H    -1.177850     0.798995     0.000000
 H    -1.920643     0.798995    -0.000000
